# Supplementary material for: Assessment of Common Risk Factors of Non-Communicable Diseases (NCDs) and Periodontal Disease in Indian Adults: An Analytical Cross-Sectional Study
Source: Methods Protoc. 2022 Mar 3;5(2):22. doi: 10.3390/mps5020022 (PMC8938845; doi:10.3390/mps5020022)
Supplement: Supplementary file 1 [file mps-05-00022-s001.zip]

Archive with 1 entries (1 files):
- mps-1581311 supplementary Section S1-Data collection forms.pdf
